# Supplementary material for: Haplotype networks of SARS-CoV-2 infections in the Diamond Princess cruise ship outbreak
Source: Proc Natl Acad Sci U S A. 2020 Jul 28;117(33):20198–201. doi: 10.1073/pnas.2006824117 (PMC7443927; doi:10.1073/pnas.2006824117)
Supplement: Supplementary File [file pnas.2006824117.sd01.xlsx]

## Sheet: Table S1
Dataset S1. RT-qPCR and whole genome sequence information in this study
Sample ID	GISAID ID	Real-time PCR (Positive/Negative)	Cq value	Symptom	Whole Genome Sequence	Identical cluster ID	Room ID / Staff IS
DP0001		Negative	N/D	Asymptomatic			Room178-1
DP0002		Negative	N/D	Asymptomatic			Room178-2
DP0003		Negative	N/D	Symptomatic			Room182-1
DP0004		Negative	N/D	Asymptomatic			Room182-2
DP0005	EPI_ISL_416565	Positive	22.87	Asymptomatic	complete	C0 (B1)	Room183-1
DP0006		Negative	N/D	Asymptomatic			Room185-1
DP0007		Negative	N/D	Asymptomatic			Room185-2
DP0008		Negative	N/D	Asymptomatic			Room189-1
DP0009		Negative	N/D	Asymptomatic			Room189-2
DP0010		Negative	N/D	Asymptomatic			Room192-1
DP0011		Negative	N/D	Asymptomatic			Room192-2
DP0012		Negative	N/D	Asymptomatic			Room201-1
DP0013		Negative	N/D	Asymptomatic			Room201-2
DP0014		Negative	N/D	Asymptomatic			Room367-1
DP0015		Negative	N/D	Asymptomatic			Room367-2
DP0016		Positive	36.18	Asymptomatic	incomplete		Room365-1
DP0017		Positive	31.32	Asymptomatic	incomplete		Room363-1
DP0018		Positive	29.94	Asymptomatic	incomplete		Room363-2
DP0019		Negative	N/D	Asymptomatic			Room342-1
DP0020		Positive	38.06	Asymptomatic	incomplete		Room342-2
DP0021		Negative	N/D	Asymptomatic			Room225-1
DP0022		Negative	N/D	Asymptomatic			Room225-2
DP0023		Negative	N/D	Asymptomatic			Room223-1
DP0024		Negative	N/D	Asymptomatic			Room223-2
DP0025		Negative	N/D	Asymptomatic			Room220-1
DP0026		Negative	N/D	Asymptomatic			Room220-2
DP0027	EPI_ISL_416566	Positive	22.64	Asymptomatic	complete	A2	Room209-1
DP0028		Negative	N/D	Asymptomatic			Room209-2
DP0029		Negative	N/D	Asymptomatic			Room173-1
DP0030		Negative	N/D	Asymptomatic			Room173-2
DP0031		Negative	N/D	Asymptomatic			Room215-1
DP0032		Negative	N/D	Asymptomatic			Room210-1
DP0033		Negative	N/D	Asymptomatic			Room221-1
DP0034		Negative	N/D	Asymptomatic			Room221-2
DP0035		Positive	32.88	Symptomatic	incomplete		Room137-1
DP0036		Positive	35	Asymptomatic	incomplete		Room137-2
DP0037	EPI_ISL_416567	Positive	26.52	Symptomatic	complete	A2	Room157-1
DP0038		Negative	N/D	Asymptomatic			Room157-2
DP0039		Negative	N/D	Symptomatic			Room470-1
DP0040		Negative	N/D	Asymptomatic			Room470-2
DP0041		Negative	N/D	Asymptomatic			Room252-1
DP0042		Negative	N/D	Asymptomatic			Room252-2
DP0043		Negative	N/D	Asymptomatic			Room257-1
DP0044		Negative	N/D	Asymptomatic			Room260-1
DP0045		Negative	N/D	Asymptomatic			Room258-1
DP0046		Negative	N/D	Asymptomatic			Room258-2
DP0047		Negative	N/D	Asymptomatic			Room254-1
DP0048		Negative	N/D	Asymptomatic			Room253-1
DP0049		Negative	N/D	Asymptomatic			Room253-2
DP0050		Negative	N/D	Asymptomatic			Room251-1
DP0051		Negative	N/D	Asymptomatic			Room247-1
DP0052		Negative	N/D	Asymptomatic			Room247-2
DP0053		Negative	N/D	Asymptomatic			Room244-1
DP0054		Negative	N/D	Symptomatic			Staff001-1
DP0055		Positive	35.81	Symptomatic	incomplete		Staff007-1
DP0056		Positive	32.88	Symptomatic	incomplete		Staff008-1
DP0057		Negative	N/D	Symptomatic			Staff002-1
DP0058	EPI_ISL_416568	Positive	32.09	Symptomatic	draft	B2	Staff010-1
DP0059	EPI_ISL_416569	Positive	30.05	Symptomatic	complete	A0	Staff011-1
DP0060		Positive	36.64	Asymptomatic	incomplete		Staff011-2
DP0061		Negative	N/D	Asymptomatic			Room303-1
DP0062		Negative	N/D	Asymptomatic			Room303-2
DP0063		Negative	N/D	Asymptomatic			Room321-1
DP0064		Negative	N/D	Asymptomatic			Room321-2
DP0065	EPI_ISL_416570	Positive	28.38	Asymptomatic	complete	A4	Room301-1
DP0066		Negative	N/D	Asymptomatic			Room310-1
DP0067		Negative	N/D	Asymptomatic			Room310-2
DP0068		Negative	N/D	Asymptomatic			Room311-1
DP0069		Negative	N/D	Asymptomatic			Room311-2
DP0070		Negative	N/D	Asymptomatic			Room296-1
DP0071		Negative	N/D	Asymptomatic			Room296-2
DP0072		Negative	N/D	Asymptomatic			Room293-1
DP0073		Negative	N/D	Asymptomatic			Room294-1
DP0074		Negative	N/D	Asymptomatic			Room294-2
DP0075		Negative	N/D	Asymptomatic			Room295-1
DP0076		Negative	N/D	Asymptomatic			Room295-2
DP0077	EPI_ISL_416571	Positive	24.21	Asymptomatic	complete	A1	Room047-1
DP0078	EPI_ISL_416572	Positive	29.1	Asymptomatic	complete	A0	Room071-1
DP0079		Positive	31.74	Symptomatic	incomplete		Room071-2
DP0080		Positive	34.9	Asymptomatic	incomplete		Room071-3
DP0081		Negative	N/D	Asymptomatic			Room297-1
DP0082		Positive	37.06	Asymptomatic	incomplete		Room328-1
DP0083		Negative	N/D	Asymptomatic			Room334-1
DP0084		Negative	N/D	Asymptomatic			Room400-1
DP0085		Negative	N/D	Asymptomatic			Room403-1
DP0086		Negative	N/D	Asymptomatic			Room325-1
DP0087		Negative	N/D	Asymptomatic			Room327-1
DP0088		Negative	N/D	Asymptomatic			Room380-1
DP0089		Negative	N/D	Asymptomatic			Room382-1
DP0090		Negative	N/D	Asymptomatic			Room390-1
DP0091		Negative	N/D	Asymptomatic			Room392-1
DP0092		Negative	N/D	Asymptomatic			Room392-2
DP0093		Negative	N/D	Asymptomatic			Room382-2
DP0094		Negative	N/D	Asymptomatic			Room387-1
DP0095		Negative	N/D	Asymptomatic			Room387-2
DP0096		Negative	N/D	Asymptomatic			Room381-1
DP0097		Negative	N/D	Asymptomatic			Room389-1
DP0098		Negative	N/D	Asymptomatic			Room389-2
DP0099		Negative	N/D	Asymptomatic			Room262-1
DP0100		Negative	N/D	Asymptomatic			Room262-2
DP0101		Negative	N/D	Asymptomatic			Room264-1
DP0102		Negative	N/D	Asymptomatic			Room270-1
DP0103		Negative	N/D	Asymptomatic			Room261-1
DP0104	EPI_ISL_416573	Positive	31.16	Asymptomatic	complete	A0	Room263-1
DP0105		Negative	N/D	Asymptomatic			Room263-2
DP0106		Negative	N/D	Asymptomatic			Room228-1
DP0107	EPI_ISL_416574	Positive	22.22	Asymptomatic	complete	A0	Room028-1
DP0108		Negative	N/D	Asymptomatic			Room445-1
DP0109		Negative	N/D	Asymptomatic			Room429-1
DP0110		Negative	N/D	Asymptomatic			Room429-2
DP0111		Negative	N/D	Asymptomatic			Room437-1
DP0112		Negative	N/D	Asymptomatic			Room437-2
DP0113		Negative	N/D	Asymptomatic			Room430-1
DP0114		Negative	N/D	Asymptomatic			Room398-1
DP0115		Negative	N/D	Asymptomatic			Room291-1
DP0116		Positive	33.08	Asymptomatic	incomplete		Room299-1
DP0117		Positive	32.61	Asymptomatic	incomplete		Room300-1
DP0118		Negative	N/D	Asymptomatic			Room300-2
DP0119		Negative	N/D	Asymptomatic			Room302-1
DP0120		Negative	N/D	Asymptomatic			Room304-1
DP0121	EPI_ISL_416575	Positive	27.17	Symptomatic	complete	A0	Room290-1
DP0122		Negative	N/D	Asymptomatic			Room284-1
DP0123		Negative	N/D	Asymptomatic			Room330-1
DP0124		Negative	N/D	Asymptomatic			Room332-1
DP0125		Negative	N/D	Asymptomatic			Room202-1
DP0126		Negative	N/D	Asymptomatic			Room206-1
DP0127		Negative	N/D	Asymptomatic			Room206-2
DP0128		Negative	N/D	Asymptomatic			Room213-1
DP0129		Negative	N/D	Asymptomatic			Room213-2
DP0130		Negative	N/D	Asymptomatic			Room219-1
DP0131		Negative	N/D	Asymptomatic			Room235-1
DP0132		Negative	N/D	Asymptomatic			Room235-2
DP0133	EPI_ISL_416576	Positive	28.07	Asymptomatic	complete	A0	Room243-1
DP0134	EPI_ISL_416577	Positive	26.85	Asymptomatic	complete	A0	Room243-2
DP0135		Negative	N/D	Asymptomatic			Room246-1
DP0136		Negative	N/D	Asymptomatic			Room246-2
DP0137		Negative	N/D	Asymptomatic			Room249-1
DP0138		Negative	N/D	Asymptomatic			Room249-2
DP0139		Negative	N/D	Asymptomatic			Room250-1
DP0140		Negative	N/D	Asymptomatic			Room250-2
DP0141		Negative	N/D	Asymptomatic			Room351-1
DP0142		Negative	N/D	Asymptomatic			Room351-2
DP0143		Negative	N/D	Asymptomatic			Room357-1
DP0144		Negative	N/D	Asymptomatic			Room357-2
DP0145		Negative	N/D	Asymptomatic			Room360-1
DP0146		Negative	N/D	Asymptomatic			Room360-2
DP0147		Negative	N/D	Asymptomatic			Room362-1
DP0148		Negative	N/D	Asymptomatic			Room362-2
DP0149		Negative	N/D	Asymptomatic			Room350-1
DP0150		Negative	N/D	Asymptomatic			Room350-2
DP0151		Positive	31.88	Asymptomatic	incomplete		Room352-1
DP0152	EPI_ISL_416578	Positive	25.33	Asymptomatic	complete	A1	Room352-2
DP0153		Negative	N/D	Asymptomatic			Room354-1
DP0154		Negative	N/D	Asymptomatic			Room354-2
DP0155		Negative	N/D	Asymptomatic			Room356-1
DP0156		Negative	N/D	Asymptomatic			Room356-2
DP0157		Negative	N/D	Asymptomatic			Room356-3
DP0158	EPI_ISL_416579	Positive	25.32	Asymptomatic	complete	A2	Room358-1
DP0159		Positive	31.92	Symptomatic	incomplete		Room358-2
DP0160		Negative	N/D	Asymptomatic			Room361-1
DP0161		Negative	N/D	Asymptomatic			Room361-2
DP0162		Negative	N/D	Asymptomatic			Room368-1
DP0163		Positive	34.92	Symptomatic	incomplete		Room368-2
DP0164		Negative	N/D	Asymptomatic			Room421-1
DP0165		Negative	N/D	Symptomatic			Room421-2
DP0166		Negative	N/D	Asymptomatic			Room422-1
DP0167		Negative	N/D	Asymptomatic			Room422-2
DP0168		Negative	N/D	Asymptomatic			Room424-1
DP0169		Negative	N/D	Asymptomatic			Room424-2
DP0170		Negative	N/D	Asymptomatic			Room461-1
DP0171		Negative	N/D	Asymptomatic			Room461-2
DP0172		Negative	N/D	Asymptomatic			Room463-1
DP0173		Negative	N/D	Symptomatic			Room463-2
DP0174		Negative	N/D	Asymptomatic			Room467-1
DP0175		Negative	N/D	Asymptomatic			Room467-2
DP0176		Negative	N/D	Asymptomatic			Room460-1
DP0177		Negative	N/D	Asymptomatic			Room460-2
DP0178		Negative	N/D	Asymptomatic			Room124-1
DP0179		Negative	N/D	Asymptomatic			Room123-1
DP0180		Negative	N/D	Asymptomatic			Room132-1
DP0181		Negative	N/D	Asymptomatic			Room132-2
DP0182		Negative	N/D	Symptomatic			Room004-1
DP0183		Negative	N/D	Asymptomatic			Room086-1
DP0184	EPI_ISL_416580	Positive	25.12	Symptomatic	complete	A0	Room097-1
DP0185		Negative	N/D	Asymptomatic			Room081-1
DP0186		Negative	N/D	Asymptomatic			Room081-2
DP0187		Negative	N/D	Asymptomatic			Room087-1
DP0188		Negative	N/D	Asymptomatic			Room094-1
DP0189		Negative	N/D	Asymptomatic			Room393-1
DP0190	EPI_ISL_416581	Positive	29.22	Asymptomatic	complete	A2	Room394-1
DP0191	EPI_ISL_416582	Positive	28.33	Asymptomatic	complete	B1	Room396-1
DP0192		Negative	N/D	Asymptomatic			Room396-2
DP0193		Negative	N/D	Asymptomatic			Room399-1
DP0194		Positive	33.84	Symptomatic	incomplete		Room417-1
DP0195		Negative	N/D	Symptomatic			Room417-2
DP0196	EPI_ISL_416583	Positive	25.03	Asymptomatic	complete	A1	Room418-1
DP0197		Negative	N/D	Asymptomatic			Room419-1
DP0198		Negative	N/D	Asymptomatic			Room419-2
DP0199		Negative	N/D	Asymptomatic			Room420-1
DP0200	EPI_ISL_416584	Positive	16	N/A	complete	A2	Staff014-1
DP0201		Negative	N/D	Asymptomatic			Room240-1
DP0202		Negative	N/D	Asymptomatic			Room240-2
DP0203		Negative	N/D	Asymptomatic			Room248-1
DP0204		Negative	N/D	Asymptomatic			Room248-2
DP0205		Negative	N/D	Asymptomatic			Room227-1
DP0206		Negative	N/D	Asymptomatic			Room227-2
DP0207		Negative	N/D	Asymptomatic			Room229-1
DP0208		Negative	N/D	Asymptomatic			Room229-2
DP0209		Negative	N/D	Asymptomatic			Room241-1
DP0210		Negative	N/D	Asymptomatic			Room241-2
DP0211		Positive	36.08	Asymptomatic	incomplete		Room242-1
DP0212		Negative	N/D	Asymptomatic			Room242-2
DP0213		Negative	N/D	Asymptomatic			Room245-1
DP0214		Negative	N/D	Asymptomatic			Room245-2
DP0215		Negative	N/D	Asymptomatic			Room239-1
DP0216		Negative	N/D	Asymptomatic			Room239-2
DP0217		Negative	N/D	Asymptomatic			Room238-1
DP0218		Negative	N/D	Asymptomatic			Room238-2
DP0219		Negative	N/D	Asymptomatic			Room237-1
DP0220		Negative	N/D	Asymptomatic			Room479-1
DP0221		Negative	N/D	Asymptomatic			Room479-2
DP0222		Negative	N/D	Asymptomatic			Room230-1
DP0223		Negative	N/D	Asymptomatic			Room230-2
DP0224		Negative	N/D	Asymptomatic			Room002-1
DP0225		Negative	N/D	Asymptomatic			Room002-2
DP0226		Negative	N/D	Asymptomatic			Room006-1
DP0227		Negative	N/D	Asymptomatic			Room006-2
DP0228		Negative	N/D	Asymptomatic			Room009-1
DP0229		Negative	N/D	Asymptomatic			Room009-2
DP0230		Negative	N/D	Asymptomatic			Room011-1
DP0231		Positive	35.84	Asymptomatic	incomplete		Room011-2
DP0232		Negative	N/D	Asymptomatic			Room013-1
DP0233		Negative	N/D	Asymptomatic			Room013-2
DP0234		Negative	N/D	Asymptomatic			Room012-1
DP0235		Negative	N/D	Asymptomatic			Room012-2
DP0236	EPI_ISL_416585	Positive	22.08	Asymptomatic	complete	A2	Room008-1
DP0237		Positive	32.22	Asymptomatic	incomplete		Room010-1
DP0238		Negative	N/D	Asymptomatic			Room005-1
DP0239		Negative	N/D	Asymptomatic			Room050-1
DP0240		Negative	N/D	Asymptomatic			Room050-2
DP0241		Negative	N/D	Asymptomatic			Room053-1
DP0242		Negative	N/D	Asymptomatic			Room053-2
DP0243		Negative	N/D	Asymptomatic			Room053-3
DP0244		Negative	N/D	Asymptomatic			Room057-1
DP0245		Negative	N/D	Asymptomatic			Room057-2
DP0246		Negative	N/D	Asymptomatic			Room062-1
DP0247		Negative	N/D	Asymptomatic			Room062-2
DP0248		Negative	N/D	Asymptomatic			Room064-1
DP0249		Negative	N/D	Symptomatic			Room064-2
DP0250		Negative	N/D	Asymptomatic			Room067-1
DP0251		Positive	40	Asymptomatic	incomplete		Room067-2
DP0252		Negative	N/D	Asymptomatic			Room059-1
DP0253		Negative	N/D	Asymptomatic			Room059-2
DP0254		Negative	N/D	Asymptomatic			Room065-1
DP0255		Negative	N/D	Asymptomatic			Room065-2
DP0256		Negative	N/D	Asymptomatic			Room073-1
DP0257		Negative	N/D	Asymptomatic			Room073-2
DP0258		Negative	N/D	Asymptomatic			Room074-1
DP0259		Negative	N/D	Asymptomatic			Room074-2
DP0260		Negative	N/D	Asymptomatic			Room075-1
DP0261		Negative	N/D	Asymptomatic			Room075-2
DP0262		Negative	N/D	Asymptomatic			Room077-1
DP0263		Negative	N/D	Asymptomatic			Room077-2
DP0264		Negative	N/D	Asymptomatic			Room256-1
DP0265		Negative	N/D	Symptomatic			Room256-2
DP0266		Negative	N/D	Asymptomatic			Room265-1
DP0267		Negative	N/D	Asymptomatic			Room265-2
DP0268		Negative	N/D	Asymptomatic			Room267-1
DP0269		Negative	N/D	Asymptomatic			Room267-2
DP0270		Negative	N/D	Asymptomatic			Room268-1
DP0271		Negative	N/D	Asymptomatic			Room268-2
DP0272		Negative	N/D	Asymptomatic			Room271-1
DP0273		Negative	N/D	Asymptomatic			Room271-2
DP0274	EPI_ISL_416586	Positive	21.15	Asymptomatic	complete	A0	Room266-1
DP0275		Negative	N/D	Asymptomatic			Room266-2
DP0276		Negative	N/D	Asymptomatic			Room259-1
DP0277		Positive	32.51	Asymptomatic	incomplete		Room283-1
DP0278	EPI_ISL_416587	Positive	26.11	Asymptomatic	complete	B1	Room283-2
DP0279		Positive	37.12	Asymptomatic	incomplete		Room440-1
DP0280		Negative	N/D	Asymptomatic			Room440-2
DP0281		Negative	N/D	Asymptomatic			Room452-1
DP0282		Negative	N/D	Asymptomatic			Room452-2
DP0283		Negative	N/D	Asymptomatic			Room456-1
DP0284		Negative	N/D	Asymptomatic			Room456-2
DP0285		Negative	N/D	Asymptomatic			Room446-1
DP0286	EPI_ISL_416588	Positive	22.31	Asymptomatic	complete	B0 (A1)	Room446-2
DP0287	EPI_ISL_416589	Positive	24.21	Asymptomatic	complete	A3	Room444-1
DP0288		Negative	N/D	Asymptomatic			Room444-2
DP0289	EPI_ISL_416590	Positive	25.46	Symptomatic	complete	A0	Room103-1
DP0290	EPI_ISL_416591	Positive	20.9	Asymptomatic	complete	A1	Room103-2
DP0291		Negative	N/D	Asymptomatic			Room108-1
DP0292		Negative	N/D	Asymptomatic			Room108-2
DP0293		Negative	N/D	Asymptomatic			Room120-1
DP0294	EPI_ISL_416592	Positive	20.77	Asymptomatic	complete	A0	Room115-1
DP0295		Negative	N/D	Asymptomatic			Room115-2
DP0296		Negative	N/D	Asymptomatic			Room111-1
DP0297		Negative	N/D	Asymptomatic			Room111-2
DP0298		Negative	N/D	Asymptomatic			Room109-1
DP0299		Negative	N/D	Asymptomatic			Room109-2
DP0300		Negative	N/D	Asymptomatic			Room107-1
DP0301		Negative	N/D	Symptomatic			Room096-1
DP0302		Positive	35.85	Symptomatic	incomplete		Room096-2
DP0303		Negative	N/D	Asymptomatic			Room085-1
DP0304		Negative	N/D	Asymptomatic			Room085-2
DP0305		Negative	N/D	Asymptomatic			Room114-1
DP0306		Negative	N/D	Asymptomatic			Room114-2
DP0307		Positive	35.85	Asymptomatic	incomplete		Room112-1
DP0308		Negative	N/D	Asymptomatic			Room112-2
DP0309		Negative	N/D	Asymptomatic			Room401-1
DP0310		Negative	N/D	Asymptomatic			Room401-2
DP0311	EPI_ISL_416593	Positive	20.93	Symptomatic	complete	A1	Room410-1
DP0312		Positive	27.63	Asymptomatic	incomplete		Room410-2
DP0313		Negative	N/D	Asymptomatic			Room427-1
DP0314		Negative	N/D	Asymptomatic			Room427-2
DP0315		Negative	N/D	Asymptomatic			Room428-1
DP0316		Negative	N/D	Asymptomatic			Room428-2
DP0317		Positive	32.79	Symptomatic	incomplete		Staff013-1
DP0318		Negative	N/D	Asymptomatic			Staff005-1
DP0319	EPI_ISL_416594	Positive	25.92	Symptomatic	complete	A0	Staff012-1
DP0320		Negative	N/D	Asymptomatic			Staff004-1
DP0321		Positive	27.33	Asymptomatic	incomplete		Staff012-2
DP0322		Negative	N/D	Symptomatic			Room326-1
DP0323		Negative	N/D	Asymptomatic			Room326-2
DP0324		Negative	N/D	Asymptomatic			Room120-2
DP0325		Negative	N/D	Symptomatic			Room106-1
DP0326		Negative	N/D	Symptomatic			Room106-2
DP0327		Negative	N/D	Symptomatic			Room104-1
DP0328	EPI_ISL_416595	Positive	26.54	Asymptomatic	complete	A0	Room143-1
DP0329		Negative	N/D	Symptomatic			Room143-2
DP0330		Positive	38.08	Asymptomatic	incomplete		Room282-1
DP0331		Negative	N/D	Asymptomatic			Room282-2
DP0332		Positive	32.82	Symptomatic	incomplete		Room439-1
DP0333		Positive	37.56	Asymptomatic	incomplete		Room439-2
DP0334		Negative	N/D	Asymptomatic			Room211-1
DP0335		Negative	N/D	Asymptomatic			Room211-2
DP0336		Positive	38.03	Asymptomatic	incomplete		Room214-1
DP0337		Positive	31.33	Asymptomatic	incomplete		Room214-2
DP0338		Negative	N/D	Asymptomatic			Room216-1
DP0339		Negative	N/D	Asymptomatic			Room216-2
DP0340		Negative	N/D	Asymptomatic			Room222-1
DP0341		Negative	N/D	Asymptomatic			Room222-2
DP0342		Negative	N/D	Asymptomatic			Room226-1
DP0343		Negative	N/D	Asymptomatic			Room226-2
DP0344	EPI_ISL_416596	Positive	28.5	Asymptomatic	complete	A0	Room224-1
DP0345		Negative	N/D	Asymptomatic			Room224-2
DP0346	EPI_ISL_416597	Positive	24.09	Asymptomatic	complete	A0	Room129-1
DP0347		Negative	N/D	Asymptomatic			Room110-1
DP0348		Negative	N/D	Asymptomatic			Room110-2
DP0349		Positive	36.84	Asymptomatic	incomplete		Room098-1
DP0350		Negative	N/D	Asymptomatic			Room098-2
DP0351		Negative	N/D	Asymptomatic			Room088-1
DP0352		Negative	N/D	Asymptomatic			Room088-2
DP0353		Negative	N/D	Asymptomatic			Room084-1
DP0354		Negative	N/D	Asymptomatic			Room084-2
DP0355		Negative	N/D	Asymptomatic			Room082-1
DP0356		Negative	N/D	Asymptomatic			Room082-2
DP0357	EPI_ISL_416598	Positive	24.92	Asymptomatic	complete	B0 (A1)	Room079-1
DP0358		Negative	N/D	Asymptomatic			Room079-2
DP0359		Negative	N/D	Asymptomatic			Room121-1
DP0360		Negative	N/D	Asymptomatic			Room121-2
DP0361	EPI_ISL_416599	Positive	23.67	Asymptomatic	complete	A1	Room131-1
DP0362		Negative	N/D	Asymptomatic			Room231-1
DP0363		Negative	N/D	Asymptomatic			Room231-2
DP0364		Negative	N/D	Asymptomatic			Room232-1
DP0365		Negative	N/D	Asymptomatic			Room232-2
DP0366		Negative	N/D	Asymptomatic			Room234-1
DP0367		Negative	N/D	Symptomatic			Room234-2
DP0368		Negative	N/D	Asymptomatic			Room236-1
DP0369		Negative	N/D	Symptomatic			Room236-2
DP0370		Negative	N/D	Asymptomatic			Room048-1
DP0371		Negative	N/D	Asymptomatic			Room048-2
DP0372		Negative	N/D	Asymptomatic			Room045-1
DP0373		Negative	N/D	Asymptomatic			Room045-2
DP0374		Negative	N/D	Asymptomatic			Room034-1
DP0375		Negative	N/D	Asymptomatic			Room034-2
DP0376		Positive	37.9	Asymptomatic	incomplete		Room145-1
DP0377		Negative	N/D	Asymptomatic			Room145-2
DP0378		Negative	N/D	Asymptomatic			Room146-1
DP0379		Negative	N/D	Asymptomatic			Room147-1
DP0380		Negative	N/D	Asymptomatic			Room147-2
DP0381		Negative	N/D	Asymptomatic			Room148-1
DP0382		Negative	N/D	Asymptomatic			Room148-2
DP0383		Negative	N/D	Asymptomatic			Room149-1
DP0384		Negative	N/D	Asymptomatic			Room149-2
DP0385		Negative	N/D	Asymptomatic			Room151-1
DP0386		Negative	N/D	Asymptomatic			Room151-2
DP0387		Negative	N/D	Asymptomatic			Room152-1
DP0388		Negative	N/D	Asymptomatic			Room152-2
DP0389		Negative	N/D	Asymptomatic			Room152-3
DP0390		Negative	N/D	Asymptomatic			Room153-1
DP0391		Negative	N/D	Asymptomatic			Room153-2
DP0392		Negative	N/D	Asymptomatic			Room154-1
DP0393		Negative	N/D	Asymptomatic			Room154-2
DP0394		Positive	37.13	Asymptomatic	incomplete		Room131-2
DP0395		Negative	N/D	Asymptomatic			Room133-1
DP0396		Negative	N/D	Asymptomatic			Room127-1
DP0397		Negative	N/D	Asymptomatic			Room127-2
DP0398		Negative	N/D	Asymptomatic			Room130-1
DP0399		Negative	N/D	Asymptomatic			Room130-2
DP0400		Negative	N/D	Symptomatic			Room126-1
DP0401		Negative	N/D	Asymptomatic			Room134-1
DP0402		Negative	N/D	Asymptomatic			Room136-1
DP0403		Negative	N/D	Asymptomatic			Room117-1
DP0404		Negative	N/D	Asymptomatic			Room119-1
DP0405		Negative	N/D	Asymptomatic			Room125-1
DP0406		Negative	N/D	Asymptomatic			Room135-1
DP0407		Negative	N/D	Asymptomatic			Room040-1
DP0408		Negative	N/D	Asymptomatic			Room040-2
DP0409		Negative	N/D	Asymptomatic			Room042-1
DP0410		Negative	N/D	Asymptomatic			Room042-2
DP0411		Negative	N/D	Symptomatic			Room051-1
DP0412		Negative	N/D	Asymptomatic			Room051-2
DP0413		Negative	N/D	Asymptomatic			Room060-1
DP0414		Negative	N/D	Asymptomatic			Room060-2
DP0415		Negative	N/D	Asymptomatic			Room056-1
DP0416		Negative	N/D	Asymptomatic			Room056-2
DP0417		Negative	N/D	Asymptomatic			Room052-1
DP0418		Negative	N/D	Asymptomatic			Room052-2
DP0419		Negative	N/D	Asymptomatic			Room169-1
DP0420		Negative	N/D	Asymptomatic			Room169-2
DP0421		Negative	N/D	Asymptomatic			Room168-1
DP0422		Negative	N/D	Asymptomatic			Room168-2
DP0423		Negative	N/D	Asymptomatic			Room167-1
DP0424		Negative	N/D	Asymptomatic			Room167-2
DP0425		Negative	N/D	Asymptomatic			Room165-1
DP0426		Negative	N/D	Asymptomatic			Room165-2
DP0427		Negative	N/D	Asymptomatic			Room162-1
DP0428		Negative	N/D	Asymptomatic			Room162-2
DP0429		Negative	N/D	Asymptomatic			Room161-1
DP0430		Negative	N/D	Asymptomatic			Room161-2
DP0431		Negative	N/D	Asymptomatic			Room159-1
DP0432		Negative	N/D	Asymptomatic			Room159-2
DP0433		Positive	31.91	Asymptomatic	incomplete		Room019-1
DP0434		Negative	N/D	Asymptomatic			Room019-2
DP0435		Negative	N/D	Asymptomatic			Room022-1
DP0436		Negative	N/D	Asymptomatic			Room022-2
DP0437		Negative	N/D	Asymptomatic			Room025-1
DP0438	EPI_ISL_416600	Positive	25.01	Asymptomatic	complete	A0	Room025-2
DP0439		Negative	N/D	Asymptomatic			Room029-1
DP0440		Negative	N/D	Asymptomatic			Room021-1
DP0441		Negative	N/D	Asymptomatic			Room023-1
DP0442		Negative	N/D	Asymptomatic			Room023-2
DP0443		Negative	N/D	Asymptomatic			Room024-1
DP0444		Negative	N/D	Asymptomatic			Room024-2
DP0445		Negative	N/D	Symptomatic			Room030-1
DP0446		Negative	N/D	Asymptomatic			Room030-2
DP0447		Negative	N/D	Asymptomatic			Room027-1
DP0448		Positive	36.28	Asymptomatic	incomplete		Room027-2
DP0449		Negative	N/D	Asymptomatic			Room156-1
DP0450		Negative	N/D	Asymptomatic			Room156-2
DP0451		Negative	N/D	Asymptomatic			Room158-1
DP0452		Negative	N/D	Asymptomatic			Room158-2
DP0453		Positive	36.95	Asymptomatic	incomplete		Room164-1
DP0454		Negative	N/D	Asymptomatic			Room170-1
DP0455		Negative	N/D	Asymptomatic			Room170-2
DP0456		Negative	N/D	Asymptomatic			Room194-1
DP0457	EPI_ISL_416601	Positive	30.9	Asymptomatic	complete	A3	Room194-2
DP0458		Negative	N/D	Asymptomatic			Room184-1
DP0459		Negative	N/D	Asymptomatic			Room184-2
DP0460		Negative	N/D	Asymptomatic			Room174-1
DP0461		Negative	N/D	Asymptomatic			Room174-2
DP0462	EPI_ISL_416602	Positive	32.53	Asymptomatic	draft	C0 (B1)	Room190-1
DP0463		Negative	N/D	Asymptomatic			Room198-1
DP0464	EPI_ISL_416603	Positive	29.58	Asymptomatic	complete	C0 (B1)	Room198-2
DP0465		Negative	N/D	Asymptomatic			Room200-1
DP0466		Negative	N/D	Asymptomatic			Room200-2
DP0467		Negative	N/D	Asymptomatic			Room314-1
DP0468		Negative	N/D	Asymptomatic			Room314-2
DP0469		Negative	N/D	Asymptomatic			Room316-1
DP0470		Negative	N/D	Asymptomatic			Room316-2
DP0471		Positive	31.98	Asymptomatic	incomplete		Room319-1
DP0472		Positive	34.79	Asymptomatic	incomplete		Room319-2
DP0473		Negative	N/D	Asymptomatic			Room322-1
DP0474		Negative	N/D	Asymptomatic			Room322-2
DP0475		Negative	N/D	Asymptomatic			Room324-1
DP0476	EPI_ISL_416604	Positive	26.1	Asymptomatic	complete	B2	Room324-2
DP0477		Negative	N/D	Asymptomatic			Room323-1
DP0478		Positive	38.31	Asymptomatic	incomplete		Room160-1
DP0479		Positive	37.88	Asymptomatic	incomplete		Room318-1
DP0480		Positive	31.29	Asymptomatic	incomplete		Room318-2
DP0481	EPI_ISL_416605	Positive	25.17	Asymptomatic	complete	A3	Room320-1
DP0482	EPI_ISL_416606	Positive	29.59	Asymptomatic	complete	A0	Room320-2
DP0483		Negative	N/D	Asymptomatic			Room102-1
DP0484		Negative	N/D	Asymptomatic			Room102-2
DP0485		Negative	N/D	Asymptomatic			Room100-1
DP0486		Negative	N/D	Asymptomatic			Room100-2
DP0487		Negative	N/D	Asymptomatic			Room099-1
DP0488		Negative	N/D	Asymptomatic			Room099-2
DP0489		Negative	N/D	Asymptomatic			Room095-1
DP0490		Positive	35.85	Asymptomatic	incomplete		Room095-2
DP0491		Negative	N/D	Asymptomatic			Room090-1
DP0492		Negative	N/D	Asymptomatic			Room090-2
DP0493		Negative	N/D	Asymptomatic			Room093-1
DP0494		Negative	N/D	Asymptomatic			Room093-2
DP0495		Negative	N/D	Asymptomatic			Room089-1
DP0496		Negative	N/D	Asymptomatic			Room089-2
DP0497		Negative	N/D	Asymptomatic			Room091-1
DP0498		Negative	N/D	Asymptomatic			Room091-2
DP0499		Negative	N/D	Asymptomatic			Room092-1
DP0500		Negative	N/D	Asymptomatic			Room092-2
DP0501		Negative	N/D	Asymptomatic			Room445-2
DP0502		Negative	N/D	Asymptomatic			Room443-1
DP0503		Negative	N/D	Asymptomatic			Room003-1
DP0504		Negative	N/D	Asymptomatic			Room003-2
DP0505		Negative	N/D	Asymptomatic			Room485-1
DP0506		Negative	N/D	Asymptomatic			Room485-2
DP0507		Negative	N/D	Asymptomatic			Room015-1
DP0508		Negative	N/D	Asymptomatic			Room015-2
DP0509		Negative	N/D	Asymptomatic			Room355-1
DP0510		Negative	N/D	Asymptomatic			Room355-2
DP0511		Negative	N/D	Asymptomatic			Room364-1
DP0512		Negative	N/D	Asymptomatic			Room364-2
DP0513		Negative	N/D	Asymptomatic			Room366-1
DP0514		Negative	N/D	Asymptomatic			Room366-2
DP0515		Positive	35.75	Asymptomatic	incomplete		Room345-1
DP0516		Negative	N/D	Asymptomatic			Room347-1
DP0517		Negative	N/D	Asymptomatic			Room347-2
DP0518		Negative	N/D	Asymptomatic			Room359-1
DP0519		Negative	N/D	Asymptomatic			Room359-2
DP0520		Negative	N/D	Asymptomatic			Room269-1
DP0521		Negative	N/D	Asymptomatic			Room269-2
DP0522		Negative	N/D	Asymptomatic			Room272-1
DP0523		Negative	N/D	Asymptomatic			Room272-2
DP0524		Negative	N/D	Asymptomatic			Room273-1
DP0525		Positive	34.67	Asymptomatic	incomplete		Room273-2
DP0526		Negative	N/D	Symptomatic			Room274-1
DP0527		Negative	N/D	Asymptomatic			Room274-2
DP0528		Negative	N/D	Asymptomatic			Room275-1
DP0529		Negative	N/D	Asymptomatic			Room275-2
DP0530		Negative	N/D	Asymptomatic			Room276-1
DP0531		Negative	N/D	Asymptomatic			Room276-2
DP0532		Negative	N/D	Asymptomatic			Room278-1
DP0533		Negative	N/D	Asymptomatic			Room280-1
DP0534		Negative	N/D	Asymptomatic			Room278-2
DP0535		Negative	N/D	Asymptomatic			Room280-2
DP0536		Negative	N/D	Asymptomatic			Room280-3
DP0537		Negative	N/D	Symptomatic			Room285-1
DP0538		Positive	36.97	Asymptomatic	incomplete		Room292-1
DP0539		Negative	N/D	Asymptomatic			Room292-2
DP0540		Negative	N/D	Asymptomatic			Room476-1
DP0541		Negative	N/D	Asymptomatic			Room476-2
DP0542		Negative	N/D	Asymptomatic			Room481-1
DP0543	EPI_ISL_416607	Positive	27.78	Asymptomatic	complete	A1	Room475-1
DP0544	EPI_ISL_416608	Positive	30.31	Asymptomatic	complete	A1	Room475-2
DP0545		Negative	N/D	Asymptomatic			Room477-1
DP0546		Negative	N/D	Asymptomatic			Room477-2
DP0547		Negative	N/D	Asymptomatic			Room478-1
DP0548		Negative	N/D	Asymptomatic			Room478-2
DP0549		Negative	N/D	Asymptomatic			Room480-1
DP0550		Negative	N/D	Asymptomatic			Room480-2
DP0551		Negative	N/D	Asymptomatic			Room070-1
DP0552		Negative	N/D	Asymptomatic			Room070-2
DP0553		Negative	N/D	Asymptomatic			Room070-3
DP0554		Negative	N/D	Asymptomatic			Room070-4
DP0555		Negative	N/D	Asymptomatic			Room069-1
DP0556		Negative	N/D	Asymptomatic			Room069-2
DP0557		Negative	N/D	Asymptomatic			Room069-3
DP0558		Negative	N/D	Asymptomatic			Room063-1
DP0559		Negative	N/D	Asymptomatic			Room001-1
DP0560		Negative	N/D	Asymptomatic			Room016-1
DP0561		Negative	N/D	Symptomatic			Room016-2
DP0562		Negative	N/D	Asymptomatic			Room466-1
DP0563		Negative	N/D	Asymptomatic			Room466-2
DP0564		Negative	N/D	Asymptomatic			Room469-1
DP0565		Negative	N/D	Asymptomatic			Room469-2
DP0566		Negative	N/D	Asymptomatic			Room472-1
DP0567		Positive	37.89	Asymptomatic	incomplete		Room472-2
DP0568	EPI_ISL_416609	Positive	24.34	Asymptomatic	complete	A0	Room474-1
DP0569		Negative	N/D	Asymptomatic			Room474-2
DP0570		Negative	N/D	Asymptomatic			Room468-1
DP0571		Negative	N/D	Asymptomatic			Room468-2
DP0572		Negative	N/D	Asymptomatic			Room470-3
DP0573		Negative	N/D	Asymptomatic			Room058-1
DP0574		Negative	N/D	Asymptomatic			Room058-2
DP0575		Negative	N/D	Asymptomatic			Room058-3
DP0576		Negative	N/D	Asymptomatic			Room058-4
DP0577		Negative	N/D	Asymptomatic			Room061-1
DP0578		Negative	N/D	Asymptomatic			Room061-2
DP0579		Negative	N/D	Asymptomatic			Room066-1
DP0580		Negative	N/D	Asymptomatic			Room447-1
DP0581		Negative	N/D	Asymptomatic			Room447-2
DP0582		Negative	N/D	Asymptomatic			Room442-1
DP0583		Negative	N/D	Asymptomatic			Room442-2
DP0584		Negative	N/D	Asymptomatic			Room435-1
DP0585		Positive	33.85	Asymptomatic	incomplete		Room435-2
DP0586		Positive	37.23	Asymptomatic	incomplete		Room433-1
DP0587		Negative	N/D	Asymptomatic			Room433-2
DP0588	EPI_ISL_416610	Positive	28.02	Asymptomatic	complete	B0 (A1)	Room431-1
DP0589		Positive	33.31	Asymptomatic	incomplete		Room431-2
DP0590		Positive	35.48	Asymptomatic	incomplete		Room438-1
DP0591		Positive	33.34	Asymptomatic	incomplete		Room438-2
DP0592		Negative	N/D	Asymptomatic			Room436-1
DP0593		Negative	N/D	Asymptomatic			Room436-2
DP0594		Positive	36.22	Asymptomatic	incomplete		Room434-1
DP0595		Positive	34.81	Asymptomatic	incomplete		Room434-2
DP0596		Negative	N/D	Asymptomatic			Room432-1
DP0597		Negative	N/D	Asymptomatic			Room426-1
DP0598		Negative	N/D	Asymptomatic			Room305-1
DP0599		Negative	N/D	Asymptomatic			Room305-2
DP0600		Negative	N/D	Asymptomatic			Room307-1
DP0601		Negative	N/D	Asymptomatic			Room307-2
DP0602		Negative	N/D	Asymptomatic			Room317-1
DP0603		Negative	N/D	Asymptomatic			Room317-2
DP0604		Negative	N/D	Asymptomatic			Room306-1
DP0605		Negative	N/D	Asymptomatic			Room306-2
DP0606		Negative	N/D	Asymptomatic			Room308-1
DP0607		Positive	31.85	Asymptomatic	incomplete		Room308-2
DP0608		Negative	N/D	Asymptomatic			Room309-1
DP0609		Positive	36.04	Asymptomatic	incomplete		Room309-2
DP0610		Negative	N/D	Asymptomatic			Room312-1
DP0611		Negative	N/D	Asymptomatic			Room312-2
DP0612		Negative	N/D	Asymptomatic			Room313-1
DP0613		Negative	N/D	Asymptomatic			Room313-2
DP0614		Negative	N/D	Asymptomatic			Room315-1
DP0615		Negative	N/D	Asymptomatic			Room315-2
DP0616		Negative	N/D	Asymptomatic			Room333-1
DP0617		Negative	N/D	Asymptomatic			Room333-2
DP0618		Negative	N/D	Symptomatic			Staff006-1
DP0619		Negative	N/D	Symptomatic			Staff003-1
DP0620		Positive	34.62	Symptomatic	incomplete		Staff009-1
DP0621		Negative	N/D	Asymptomatic			Room454-1
DP0622		Negative	N/D	Asymptomatic			Room454-2
DP0623		Negative	N/D	Asymptomatic			Room453-1
DP0624		Negative	N/D	Asymptomatic			Room453-2
DP0625		Negative	N/D	Asymptomatic			Room449-1
DP0626		Negative	N/D	Asymptomatic			Room449-2
DP0627		Negative	N/D	Asymptomatic			Room459-1
DP0628		Negative	N/D	Asymptomatic			Room459-2
DP0629		Negative	N/D	Asymptomatic			Room455-1
DP0630		Negative	N/D	Asymptomatic			Room451-1
DP0631		Negative	N/D	Asymptomatic			Room451-2
DP0632		Negative	N/D	Asymptomatic			Room450-1
DP0633		Negative	N/D	Asymptomatic			Room448-1
DP0634		Negative	N/D	Asymptomatic			Room139-1
DP0635		Negative	N/D	Asymptomatic			Room139-2
DP0636		Negative	N/D	Asymptomatic			Room140-1
DP0637		Negative	N/D	Asymptomatic			Room140-2
DP0638		Negative	N/D	Asymptomatic			Room142-1
DP0639		Negative	N/D	Asymptomatic			Room142-2
DP0640		Negative	N/D	Asymptomatic			Room144-1
DP0641		Negative	N/D	Asymptomatic			Room144-2
DP0642		Negative	N/D	Asymptomatic			Room150-1
DP0643		Negative	N/D	Asymptomatic			Room150-2
DP0644	EPI_ISL_416611	Positive	21.08	Asymptomatic	complete	A0	Room391-1
DP0645	EPI_ISL_416612	Positive	27.71	Asymptomatic	complete	A1	Room391-2
DP0646		Negative	N/D	Asymptomatic			Room388-1
DP0647		Negative	N/D	Asymptomatic			Room375-1
DP0648		Negative	N/D	Asymptomatic			Room375-2
DP0649		Negative	N/D	Asymptomatic			Room018-1
DP0650		Positive	34.91	Asymptomatic	incomplete		Room020-1
DP0651		Negative	N/D	Asymptomatic			Room020-2
DP0652		Negative	N/D	Asymptomatic			Room026-1
DP0653		Negative	N/D	Asymptomatic			Room128-1
DP0654	EPI_ISL_416613	Positive	25.58	Asymptomatic	complete	C3	Room458-1
DP0655		Negative	N/D	Asymptomatic			Room458-2
DP0656		Negative	N/D	Asymptomatic			Room457-1
DP0657		Negative	N/D	Asymptomatic			Room457-2
DP0658		Negative	N/D	Asymptomatic			Room441-1
DP0659		Negative	N/D	Asymptomatic			Room441-2
DP0660		Negative	N/D	Symptomatic			Room141-1
DP0661		Negative	N/D	Asymptomatic			Room141-2
DP0662		Negative	N/D	Asymptomatic			Room138-1
DP0663		Negative	N/D	Asymptomatic			Room138-2
DP0664		Negative	N/D	Symptomatic			Room285-2
DP0665		Negative	N/D	Asymptomatic			Room287-1
DP0666		Negative	N/D	Asymptomatic			Room287-2
DP0667		Positive	37.2	Asymptomatic	incomplete		Room462-1
DP0668		Negative	N/D	Symptomatic			Room462-2
DP0669		Positive	34.27	Asymptomatic	incomplete		Room464-1
DP0670		Negative	N/D	Asymptomatic			Room464-2
DP0671		Negative	N/D	Asymptomatic			Room465-1
DP0672		Negative	N/D	Asymptomatic			Room465-2
DP0673		Negative	N/D	Asymptomatic			Room032-1
DP0674		Negative	N/D	Asymptomatic			Room032-2
DP0675		Negative	N/D	Asymptomatic			Room037-1
DP0676		Negative	N/D	Asymptomatic			Room066-2
DP0677		Negative	N/D	Asymptomatic			Room072-1
DP0678		Negative	N/D	Asymptomatic			Room072-2
DP0679		Negative	N/D	Asymptomatic			Room068-1
DP0680		Negative	N/D	Asymptomatic			Room055-1
DP0681		Negative	N/D	Asymptomatic			Room054-1
DP0682		Negative	N/D	Symptomatic			Room054-2
DP0683		Negative	N/D	Symptomatic			Room049-1
DP0684		Negative	N/D	Asymptomatic			Room171-1
DP0685		Negative	N/D	Asymptomatic			Room171-2
DP0686		Negative	N/D	Asymptomatic			Room172-1
DP0687	EPI_ISL_416614	Positive	27.7	Asymptomatic	complete	A1	Room172-2
DP0688		Negative	N/D	Asymptomatic			Room177-1
DP0689		Negative	N/D	Asymptomatic			Room177-2
DP0690	EPI_ISL_416615	Positive	31.09	Asymptomatic	draft	A4	Room180-1
DP0691		Negative	N/D	Asymptomatic			Room180-2
DP0692		Negative	N/D	Asymptomatic			Room187-1
DP0693		Negative	N/D	Asymptomatic			Room187-2
DP0694		Negative	N/D	Asymptomatic			Room179-1
DP0695		Negative	N/D	Asymptomatic			Room181-1
DP0696		Negative	N/D	Asymptomatic			Room181-2
DP0697	EPI_ISL_416616	Positive	30.81	Asymptomatic	complete	C0 (B1)	Room186-1
DP0698		Negative	N/D	Asymptomatic			Room186-2
DP0699	EPI_ISL_416617	Positive	20.05	Asymptomatic	complete	A0	Room188-1
DP0700	EPI_ISL_416618	Positive	30.29	Asymptomatic	draft	A0	Room188-2
DP0701		Negative	N/D	Asymptomatic			Room344-1
DP0702		Negative	N/D	Asymptomatic			Room344-2
DP0703	EPI_ISL_416619	Positive	28.79	Asymptomatic	complete	C0 (B1)	Room341-1
DP0704		Negative	N/D	Asymptomatic			Room341-2
DP0705		Negative	N/D	Asymptomatic			Room340-1
DP0706		Negative	N/D	Asymptomatic			Room340-2
DP0707		Negative	N/D	Asymptomatic			Room343-1
DP0708		Negative	N/D	Asymptomatic			Room343-2
DP0709		Negative	N/D	Asymptomatic			Room339-1
DP0710		Negative	N/D	Asymptomatic			Room339-2
DP0711		Negative	N/D	Asymptomatic			Room338-1
DP0712		Negative	N/D	Asymptomatic			Room338-2
DP0713		Positive	33.5	Asymptomatic	incomplete		Room337-1
DP0714		Negative	N/D	Asymptomatic			Room337-2
DP0715		Negative	N/D	Asymptomatic			Room336-1
DP0716		Negative	N/D	Asymptomatic			Room336-2
DP0717		Negative	N/D	Asymptomatic			Room397-1
DP0718		Negative	N/D	Asymptomatic			Room397-2
DP0719		Negative	N/D	Asymptomatic			Room402-1
DP0720		Negative	N/D	Asymptomatic			Room402-2
DP0721		Positive	32.92	Asymptomatic	incomplete		Room329-1
DP0722		Negative	N/D	Asymptomatic			Room329-2
DP0723		Negative	N/D	Asymptomatic			Room329-3
DP0724	EPI_ISL_416620	Positive	26.88	Asymptomatic	complete	A1	Room331-1
DP0725		Positive	34.34	Asymptomatic	incomplete		Room331-2
DP0726		Negative	N/D	Asymptomatic			Room076-1
DP0727		Negative	N/D	Asymptomatic			Room078-1
DP0728		Negative	N/D	Asymptomatic			Room078-2
DP0729		Negative	N/D	Asymptomatic			Room080-1
DP0730		Negative	N/D	Asymptomatic			Room083-1
DP0731		Negative	N/D	Asymptomatic			Room083-2
DP0732		Negative	N/D	Asymptomatic			Room094-2
DP0733		Negative	N/D	Asymptomatic			Room155-1
DP0734		Negative	N/D	Asymptomatic			Room155-2
DP0735		Negative	N/D	Asymptomatic			Room163-1
DP0736		Negative	N/D	Asymptomatic			Room163-2
DP0737		Negative	N/D	Asymptomatic			Room166-1
DP0738		Negative	N/D	Asymptomatic			Room166-2
DP0739		Negative	N/D	Asymptomatic			Room176-1
DP0740		Negative	N/D	Asymptomatic			Room190-2
DP0741		Negative	N/D	Asymptomatic			Room193-1
DP0742		Negative	N/D	Asymptomatic			Room193-2
DP0743	EPI_ISL_416621	Positive	25.9	Symptomatic	complete	A1	Room196-1
DP0744		Negative	N/D	Asymptomatic			Room197-1
DP0745		Negative	N/D	Symptomatic			Room203-1
DP0746		Negative	N/D	Asymptomatic			Room207-1
DP0747		Negative	N/D	Asymptomatic			Room210-2
DP0748		Negative	N/D	Asymptomatic			Room212-1
DP0749		Negative	N/D	Asymptomatic			Room212-2
DP0750		Negative	N/D	Asymptomatic			Room215-2
DP0751		Negative	N/D	Asymptomatic			Room217-1
DP0752	EPI_ISL_416622	Positive	26.34	Asymptomatic	complete	A1	Room204-1
DP0753		Negative	N/D	Asymptomatic			Room204-2
DP0754		Negative	N/D	Asymptomatic			Room199-1
DP0755		Negative	N/D	Asymptomatic			Room199-2
DP0756		Negative	N/D	Asymptomatic			Room195-1
DP0757		Positive	34.06	Asymptomatic	incomplete		Room195-2
DP0758		Negative	N/D	Asymptomatic			Room208-1
DP0759		Negative	N/D	Asymptomatic			Room208-2
DP0760		Negative	N/D	Symptomatic			Room233-1
DP0761		Negative	N/D	Asymptomatic			Room233-2
DP0762		Positive	32.34	Asymptomatic	incomplete		Room346-1
DP0763	EPI_ISL_416623	Positive	31.53	Asymptomatic	draft	A0	Room346-2
DP0764	EPI_ISL_416624	Positive	19.9	Asymptomatic	complete	C0 (B1)	Room348-1
DP0765	EPI_ISL_416625	Positive	22.24	Asymptomatic	complete	C1	Room348-2
DP0766		Negative	N/D	Asymptomatic			Room349-1
DP0767		Negative	N/D	Asymptomatic			Room349-2
DP0768		Negative	N/D	Asymptomatic			Room353-1
DP0769		Negative	N/D	Asymptomatic			Room353-2
DP0770		Negative	N/D	Asymptomatic			Room255-1
DP0771		Negative	N/D	Asymptomatic			Room371-1
DP0772		Negative	N/D	Asymptomatic			Room371-2
DP0773		Negative	N/D	Asymptomatic			Room374-1
DP0774		Negative	N/D	Asymptomatic			Room374-2
DP0775		Negative	N/D	Asymptomatic			Room369-1
DP0776		Negative	N/D	Asymptomatic			Room369-2
DP0777		Negative	N/D	Asymptomatic			Room370-1
DP0778		Negative	N/D	Asymptomatic			Room370-2
DP0779	EPI_ISL_416626	Positive	29.85	Asymptomatic	draft	A1	Room372-1
DP0780		Negative	N/D	Asymptomatic			Room372-2
DP0781		Negative	N/D	Asymptomatic			Room373-1
DP0782		Negative	N/D	Asymptomatic			Room373-2
DP0783		Negative	N/D	Asymptomatic			Room378-1
DP0784		Negative	N/D	Asymptomatic			Room378-2
DP0785	EPI_ISL_416627	Positive	21.71	Asymptomatic	complete	A0	Room383-1
DP0786	EPI_ISL_416628	Positive	29.98	Asymptomatic	complete	A0	Room384-1
DP0787		Negative	N/D	Asymptomatic			Room385-1
DP0788		Negative	N/D	Asymptomatic			Room385-2
DP0789		Negative	N/D	Asymptomatic			Room483-1
DP0790		Negative	N/D	Asymptomatic			Room483-2
DP0791		Negative	N/D	Asymptomatic			Room486-1
DP0792		Negative	N/D	Asymptomatic			Room486-2
DP0793		Positive	31.96	Asymptomatic	incomplete		Room484-1
DP0794		Positive	32.51	Asymptomatic	incomplete		Room484-2
DP0795		Negative	N/D	Asymptomatic			Room482-1
DP0796		Negative	N/D	Asymptomatic			Room482-2
DP0797		Negative	N/D	Asymptomatic			Room007-1
DP0798		Negative	N/D	Asymptomatic			Room007-2
DP0799		Negative	N/D	Asymptomatic			Room014-1
DP0800		Negative	N/D	Asymptomatic			Room487-1
DP0801		Negative	N/D	Symptomatic			Room017-1
DP0802	EPI_ISL_416629	Positive	29.45	Asymptomatic	complete	A0	Room101-1
DP0803	EPI_ISL_416630	Positive	26.71	Asymptomatic	complete	A1	Room101-2
DP0804	EPI_ISL_416631	Positive	22.27	Asymptomatic	complete	A0	Room105-1
DP0805		Negative	N/D	Asymptomatic			Room113-1
DP0806		Negative	N/D	Asymptomatic			Room113-2
DP0807		Negative	N/D	Asymptomatic			Room116-1
DP0808		Negative	N/D	Asymptomatic			Room116-2
DP0809		Negative	N/D	Asymptomatic			Room118-1
DP0810		Negative	N/D	Asymptomatic			Room118-2
DP0811		Negative	N/D	Asymptomatic			Room122-1
DP0812		Negative	N/D	Asymptomatic			Room406-1
DP0813		Negative	N/D	Asymptomatic			Room406-2
DP0814		Negative	N/D	Asymptomatic			Room408-1
DP0815		Negative	N/D	Asymptomatic			Room408-2
DP0816		Negative	N/D	Asymptomatic			Room408-3
DP0817		Negative	N/D	Asymptomatic			Room411-1
DP0818		Negative	N/D	Asymptomatic			Room411-2
DP0819		Negative	N/D	Asymptomatic			Room411-3
DP0820		Negative	N/D	Asymptomatic			Room411-4
DP0821		Negative	N/D	Asymptomatic			Room412-1
DP0822		Positive	35.18	Asymptomatic	incomplete		Room412-2
DP0823		Negative	N/D	Asymptomatic			Room414-1
DP0824		Negative	N/D	Asymptomatic			Room414-2
DP0825		Positive	33.85	Symptomatic	incomplete		Room425-1
DP0826		Positive	33.87	Asymptomatic	incomplete		Room425-2
DP0827	EPI_ISL_416632	Positive	28.22	Asymptomatic	complete	A0	Room423-1
DP0828		Positive	35.64	Symptomatic	incomplete		Room423-2
DP0829		Negative	N/D	Asymptomatic			Room416-1
DP0830		Negative	N/D	Symptomatic			Room365-2
DP0831		Negative	N/D	Symptomatic			Room376-1
DP0832		Negative	N/D	Asymptomatic			Room379-1
DP0833		Negative	N/D	Asymptomatic			Room395-1
DP0834		Negative	N/D	Asymptomatic			Room399-2
DP0835		Negative	N/D	Asymptomatic			Room405-1
DP0836		Negative	N/D	Asymptomatic			Room405-2
DP0837		Negative	N/D	Asymptomatic			Room407-1
DP0838		Negative	N/D	Asymptomatic			Room407-2
DP0839		Negative	N/D	Asymptomatic			Room409-1
DP0840		Negative	N/D	Symptomatic			Room409-2
DP0841		Negative	N/D	Asymptomatic			Room409-3
DP0842		Negative	N/D	Symptomatic			Room409-4
DP0843		Negative	N/D	Asymptomatic			Room413-1
DP0844		Negative	N/D	Asymptomatic			Room413-2
DP0845		Negative	N/D	Asymptomatic			Room033-1
DP0846		Negative	N/D	Asymptomatic			Room033-2
DP0847		Negative	N/D	Asymptomatic			Room036-1
DP0848		Negative	N/D	Asymptomatic			Room036-2
DP0849		Negative	N/D	Asymptomatic			Room038-1
DP0850		Negative	N/D	Symptomatic			Room038-2
DP0851		Negative	N/D	Asymptomatic			Room041-1
DP0852		Negative	N/D	Asymptomatic			Room041-2
DP0853		Negative	N/D	Asymptomatic			Room043-1
DP0854		Negative	N/D	Asymptomatic			Room043-2
DP0855		Negative	N/D	Asymptomatic			Room046-1
DP0856		Negative	N/D	Asymptomatic			Room046-2
DP0857		Negative	N/D	Asymptomatic			Room175-1
DP0858		Negative	N/D	Asymptomatic			Room191-1
DP0859		Negative	N/D	Asymptomatic			Room205-1
DP0860		Negative	N/D	Asymptomatic			Room205-2
DP0861		Negative	N/D	Asymptomatic			Room218-1
DP0862		Negative	N/D	Asymptomatic			Room218-2
DP0863		Negative	N/D	Asymptomatic			Room218-3
DP0864		Positive	34.15	Asymptomatic	incomplete		Room218-4
DP0865		Negative	N/D	Asymptomatic			Room044-1
DP0866		Negative	N/D	Asymptomatic			Room039-1
DP0867		Negative	N/D	Asymptomatic			Room039-2
DP0868		Negative	N/D	Asymptomatic			Room035-1
DP0869		Negative	N/D	Asymptomatic			Room035-2
DP0870		Negative	N/D	Asymptomatic			Room031-1
DP0871		Negative	N/D	Asymptomatic			Room031-2
DP0872		Negative	N/D	Asymptomatic			Room031-3
DP0873		Negative	N/D	Symptomatic			Room377-1
DP0874		Negative	N/D	Symptomatic			Room386-1
DP0875		Negative	N/D	Symptomatic			Room386-2
DP0876		Positive	36.46	Asymptomatic	incomplete		Room394-2
DP0877		Negative	N/D	Asymptomatic			Room415-1
DP0878		Positive	35.62	Asymptomatic	incomplete		Room404-1
DP0879		Negative	N/D	Asymptomatic			Room404-2
DP0880	EPI_ISL_416633	Positive	30.19	Asymptomatic	complete	A1	Room404-3
DP0881		Positive	35.23	Asymptomatic	incomplete		Room335-1
DP0882		Negative	N/D	Asymptomatic			Room298-1
DP0883		Negative	N/D	Asymptomatic			Room298-2
DP0884		Negative	N/D	Asymptomatic			Room298-3
DP0885		Negative	N/D	Asymptomatic			Room281-1
DP0886		Negative	N/D	Asymptomatic			Room281-2
DP0887		Negative	N/D	Asymptomatic			Room279-1
DP0888		Negative	N/D	Asymptomatic			Room279-2
DP0889		Negative	N/D	Asymptomatic			Room277-1
DP0890	EPI_ISL_416634	Positive	29.25	Asymptomatic	complete	A0	Room277-2
DP0891		Negative	N/D	Asymptomatic			Room286-1
DP0892		Negative	N/D	Asymptomatic			Room288-1
DP0893		Negative	N/D	Asymptomatic			Room288-2
DP0894		Negative	N/D	Asymptomatic			Room289-1
DP0895		Negative	N/D	Asymptomatic			Room471-1
DP0896		Negative	N/D	Asymptomatic			Room473-1
DP0897		Negative	N/D	Symptomatic			Room418-2
N/D, not detected.
